# Supplementary material for: Comparison of Bioaugmentation and Semipermeable Cover as Strategies for Micro-Pollutant Removal in Sewage Sludge Composting
Source: Toxics. 2025 Jul 25;13(8):620. doi: 10.3390/toxics13080620 (PMC12390589; doi:10.3390/toxics13080620)
Supplement: Supplementary file 1 [file toxics-13-00620-s001.zip]

Archive with 1 entries (1 files):
- toxics-3692248-supplementary.pdf
